# Supplementary material for: Biomarkers of Redox Balance Adjusted to Exercise Intensity as a Useful Tool to Identify Patients at Risk of Muscle Disease through Exercise Test
Source: Nutrients. 2022 Apr 29;14(9):1886. doi: 10.3390/nu14091886 (PMC9105000; doi:10.3390/nu14091886)
Supplement: Supplementary file 1 [file nutrients-14-01886-s001.zip]

Archive with 1 entries (1 files):
- nutrients-1668326-supplementary.pdf
